# Supplementary material for: Concentrations and Probabilistic Health Risks of Seven Metals in Face and Eye Cosmetics Across Seven Asian Countries
Source: Toxics. 2026 Feb 11;14(2):167. doi: 10.3390/toxics14020167 (PMC12944837; doi:10.3390/toxics14020167)
Supplement: Supplementary file 1 [file toxics-14-00167-s001.zip]

Archive with 1 entries (1 files):
- toxics-4137518-supplementary.pdf
